# Supplementary material for: Electroacupuncture Alleviates Neuropathic Pain by Inhibiting Spinal CCL2-Driven Microglial Activation
Source: Int J Mol Sci. 2025 Sep 17;26(18):9049. doi: 10.3390/ijms26189049 (PMC12470026; doi:10.3390/ijms26189049)
Supplement: Supplementary file 1 [file ijms-26-09049-s001.zip]

Archive with 1 entries (1 files):
- ijms-3844712-supplementary.pdf
